# Supplementary material for: Atomistic Insights into Graphene Oxide Dot Interactions with Integrin αVβ3 from Microsecond Simulations
Source: Nanomaterials (Basel). 2026 Jul 22;16(14):896. doi: 10.3390/nano16140896 (PMC13415017; doi:10.3390/nano16140896)
Supplement: Supplementary file 1 [file nanomaterials-16-00896-s001.zip]

Archive with 1 entries (1 files):
- nanomaterials-4444949-supplementary.pdf
